# Supplementary material for: Diffusion of flue gas desulfurization reveals barriers and opportunities for carbon capture and storage
Source: Nat Commun. 2020 Aug 27;11:4298. doi: 10.1038/s41467-020-18107-2 (PMC7453001; doi:10.1038/s41467-020-18107-2)
Supplement: Supplementary file 3 — Source Data [file 41467_2020_18107_MOESM3_ESM.xlsx]

## Sheet: Figure 1
Figure 1
	No FGD								Retrofit FGD								New FGD								Advanced combustion
	China	USA	Japan	South Korea	Germany	Poland	United Kingdom	Global	China	USA	Japan	South Korea	Germany	Poland	United Kingdom	Global	China	USA	Japan	South Korea	Germany	Poland	United Kingdom	Global	China	USA	Japan	South Korea	Germany	Poland	United Kingdom	Global
1970	1.775	126.157	3.199	0.22	13.482	6.746	14.773	250.417	0	0	0	0	0	0	0	0	0	0	0	0	0	0	0	0	0.1	0.08	0	0	0	0.017	0	0.369
1971	2.075	139.568	3.449	0.22	15.443	7.551	16.358	278.802	0	0	0	0	0	0	0	0	0	0	0	0	0	0	0	0	0.1	0.08	0	0	0	0.017	0	0.369
1972	2.99	153.004	3.699	0.22	16.077	9.133	20.423	307.582	0	0	0	0	0	0	0	0	0	0	0	0	0	0	0	0	0.1	0.08	0	0	0	0.017	0	0.369
1973	4.09	165.641	3.699	0.47	16.394	10.428	21.908	334.249	0	0.525	0	0	0	0	0	0.525	0	0.8	0	0	0	0	0	0.8	0.1	0.08	0	0	0	0.017	0	0.369
1974	5.165	176.227	3.543	0.47	18.285	11.613	23.228	358.654	0	0.753	0.156	0	0	0	0	0.909	0	1.393	0	0	0	0	0	1.393	0.1	0.08	0	0	0	0.017	0	0.369
1975	6.115	186.152	3.293	0.47	19.862	12.538	23.868	380.562	0	1.339	0.406	0	0	0	0	1.745	0	2.485	0.175	0	0	0	0	2.66	0.1	0.08	0	0	0	0.017	0	0.369
1976	7.78	191.872	3.043	0.47	21.923	13.018	24.528	397.735	0	1.616	0.656	0	0	0	0	2.272	0	3.76	0.175	0	0	0	0	3.935	0.1	0.08	0	0	0	0.017	0	0.369
1977	9.155	200.127	3.518	0.47	21.948	14.078	25.028	418.056	0	2.61	0.656	0	0	0	0	3.266	0	7.257	0.175	0	0	0	0	7.432	0.1	0.08	0	0	0	0.017	0	0.444
1978	11.875	206.758	3.868	0.47	22.448	16.768	25.528	440.476	0	3.013	0.656	0	0	0	0	3.669	0	11.98	0.175	0	0	0	0	12.155	0.1	0.08	0	0	0	0.017	0	0.444
1979	14.485	212.003	3.693	0.67	24.064	17.613	26.028	461.98	0	4.536	0.831	0	0.68	0	0	6.047	0	16.286	0.175	0	0	0	0	16.461	0.1	0.08	0	0	0	0.017	0	0.444
1980	16.41	222.585	4.043	0.67	24.107	18.063	26.028	486.394	0	5.31	0.831	0	0.68	0	0	6.821	0	22.028	0.175	0	0	0	0	22.203	0.1	0.08	0	0	0	0.017	0	0.444
1981	17.54	230.554	4.043	0.67	24.702	18.343	26.418	506.225	0	6.348	0.831	0	0.68	0	0	7.859	0	25.227	1.175	0	0.747	0	0	27.149	0.1	0.08	0	0	0	0.017	0	0.444
1982	20.065	234.064	4.012	0.67	26.303	18.943	26.418	526.355	0	7.65	0.987	0	0.68	0	0	9.317	0	29.198	1.175	0	1.718	0	0	32.091	0.1	0.08	0	0	0	0.017	0	0.444
1983	23.72	237.116	3.7	2.69	26.497	19.855	26.418	549.984	0	9.058	1.299	0	0.68	0	0	11.037	0	34.01	3.075	0	2.491	0	0	39.576	0.1	0.08	0	0	0	0.017	0	0.444
1984	26.48	240.725	2.975	4.56	27.994	20.285	27.078	576.666	0	10.694	2.024	0	0.68	0	0	13.398	0	37.247	3.075	0	2.491	0	0	43.413	0.1	0.08	0	0	0	0.017	0	0.444
1985	31.525	242.596	2.975	4.81	30.164	21.639	27.738	600.385	0	11.775	2.024	0	0.74	0	0	14.669	0	39.892	3.675	0	5.024	0	0	49.636	0.1	0.155	0	0	0.132	0.017	0	0.826
1986	36.407	242.867	3.032	4.81	28.967	22.434	28.398	618.153	0	12.415	2.024	0	1.937	0	0	16.905	0	46.479	4.331	0	5.024	0	0	57.642	0.1	0.155	0	0	0.132	0.017	0	0.941
1987	42.53	242.597	3.032	4.81	23.103	22.904	28.398	629.91	0	12.99	2.024	0	9.211	0	0	25.434	0	48.756	5.085	0	5.324	0	0	61.376	0.1	0.415	0	0	0.132	0.017	0	1.201
1988	49.913	242.387	2.857	4.87	7.6	23.644	28.398	628.631	0	14.319	2.199	0	24.774	0	0	45.018	0	49.326	5.085	0	5.734	0	0	62.356	0.1	0.681	0	0	0.27	0.017	0	1.605
1989	57.773	244.393	2.682	4.953	7.583	23.644	28.398	646.289	0	14.319	2.374	0	25.691	0	0	46.11	0	49.326	5.785	0	7.299	0	0	64.871	0.1	0.7385	0	0	0.549	0.017	0	2.0365
1990	65.571	243.083	2.432	4.953	7.643	23.854	28.398	661.119	0	15.809	2.624	0	25.691	0	0	47.85	0	49.868	6.785	0	7.299	0	0	66.663	0.1	1.1977	0	0	0.549	0.017	0	2.9557
1991	73.9705	244.639	2.082	4.953	7.539	23.694	28.398	679.735	0.2	16.385	2.974	0	25.795	0.215	0	50.466	0.36	50.363	8.0508	0	7.299	0	0	69.2108	0.15	1.9107	0	0	0.582	0.017	0	3.8867
1992	82.8105	243.505	1.732	4.953	7.525	23.694	28.398	691.788	0.2	17.599	3.324	0	25.825	0.215	0	53.135	1.07	51.305	8.7508	0	8.679	0	0	73.6548	0.15	2.2207	0	0	0.657	0.017	0	4.2717
1993	91.8205	243.505	1.732	6.573	7.489	23.749	27.078	707.726	0.2	17.599	3.324	0	25.861	0.265	1.32	56.838	1.07	51.305	10.1258	0	8.868	0.36	0	77.2138	0.15	2.4527	0	0	0.753	0.017	0	4.7647
1994	99.5405	239.74	1.732	7.633	7.489	23.022	26.078	714.372	0.2	21.364	3.324	0	25.861	1.047	2.32	64.634	1.07	52.012	11.8818	0	9.421	0.72	0	81.2198	0.15	2.7437	0.0314	0	0.753	0.017	0	5.4421
1995	109.6	232.017	1.732	9.693	5.454	22.446	23.758	720.29	0.2	29.137	3.324	0	27.896	1.623	4.64	78.158	1.42	53.552	14.2378	0	9.441	0.72	0	86.0858	0.15	3.2197	0.3814	0	0.753	0.017	0	6.5181
1996	123.811	228.567	1.732	9.693	3.233	20.231	22.438	730.041	0.5	32.587	3.324	0	30.227	3.838	5.96	91.134	1.845	55.129	14.2378	0.5	10.447	1.44	0	90.8638	0.3	3.4697	0.3814	0	0.753	0.017	0	7.4181
1997	134.879	226.942	1.732	10.193	3.063	19.875	22.438	736.983	0.7	34.212	3.324	0.5	30.397	4.194	5.96	100.307	2.195	55.584	16.2378	2.5	11.644	2.192	0	97.8778	0.475	3.4697	0.3814	0	0.753	0.067	0	8.2381
1998	148.089	224.229	1.732	8.968	2.153	17.815	22.438	739.283	0.7	36.925	3.324	2.225	31.307	6.254	5.96	115.392	2.32	55.634	18.9378	3.5	12.444	2.192	0	103.75	0.7	3.6197	0.4664	0.2	0.753	0.537	0	10.1711
1999	161.364	221.54	2.057	7.468	2.128	17.44	22.438	749.328	1	39.614	3.324	3.725	31.332	6.709	5.96	123.431	3.165	55.634	18.9378	5	13.374	2.192	0	110.708	0.7	3.6197	0.4664	0.4	0.824	0.677	0	11.7871
2000	174.849	221.558	2.135	7.468	2.128	16.026	22.438	761.169	1.8	39.614	3.381	3.725	31.332	8.123	5.96	129.943	4.365	55.634	22.5738	6	15.204	2.192	0	121.111	0.7	3.8247	0.7164	0.4	0.824	1.0475	0	13.0126
2001	188.331	220.046	2.28	7.248	2.078	15.026	22.438	775.999	2.465	41.126	3.381	3.6	31.282	9.123	5.96	132.945	4.365	56.184	23.5738	7.5	15.204	2.192	0.393	125.704	0.912	4.2147	1.3744	0.4	0.824	1.3875	0	15.1556
2002	198.18	217.463	2.28	7.248	1.698	14.541	22.438	784.777	2.685	43.62	3.381	3.6	31.662	9.658	5.96	138.574	5.4	56.184	27.3438	8	15.204	2.192	0.393	133.979	1.244	4.8147	1.3744	0.4	0.824	1.5395	0	16.7716
2003	214.731	217.598	2.28	7.248	1.598	13.696	22.438	802.946	2.685	43.428	3.381	3.6	31.512	10.503	5.96	139.487	6.27	56.184	29.2638	8	16.216	2.192	0.393	140.831	2.314	5.0477	1.3744	0.4	0.824	2.6275	0	19.1626
2004	232.476	217.464	2.28	3.888	1.64	14.076	21.438	818.496	4.535	43.348	3.206	6.96	31.362	10.503	7.96	146.532	13.9125	56.184	31.6798	11.2	16.216	2.192	0.393	154.089	2.784	5.6327	1.3744	0.4	0.824	2.8885	0	20.7886
2005	256.276	217.58	2.28	3.888	1.36	14.076	21.438	843.59	9.515	43.548	3.206	6.76	31.494	10.503	7.96	152.023	24.601	56.184	31.6798	11.7	16.086	2.192	0.393	167.938	5.114	5.9007	1.5244	0.4	0.824	2.8885	0	24.6366
2006	260.272	212.213	2.28	3.888	1.36	14.076	20.941	842.761	53.8685	48.62	3.206	6.76	31.344	10.503	8.457	202.254	89.367	56.902	31.6798	12.2	16.086	2.192	0.393	237.646	7.019	5.9507	1.5244	0.4	0.824	2.8885	0	26.8836
2007	204.255	200.501	2.68	3.888	1.36	13.076	20.551	779.243	105.565	60.007	3.206	6.76	31.344	11.503	8.847	267.661	152.612	58.292	31.6798	14.3	16.086	2.192	0.393	307.123	9.085	6.5507	2.0244	0.4	0.824	2.8885	0	30.2746
2008	141.31	186.724	2.68	4.388	1.36	11.721	13.56	696.975	180.668	74.656	3.206	6.76	31.344	12.618	15.838	370.716	204.936	59.682	32.5798	17.41	16.086	3.036	0.393	366.744	11.95	7.1857	2.0244	0.4	0.824	2.8885	0	34.1596
2009	88.5038	168.992	2.68	3.828	1.36	11.241	9.67	632.109	227.95	93.538	3.206	6.36	31.049	12.618	19.728	441.64	262.849	62.502	33.1798	18.78	16.086	3.416	0.393	433.086	12.85	8.5357	2.0244	0.7	0.824	3.3485	0	38.0796
2010	63.4882	152.152	2.68	2.968	1.36	11.105	9.67	604.928	247.466	110.919	3.206	6.36	30.834	12.412	19.728	479.714	321.772	67.827	33.1798	18.78	18.186	3.416	0.393	501.94	13.88	9.8287	2.0244	0.7	0.824	3.3485	0	42.9196

## Sheet: Figure 2
Figure 2
	Materiality (MWe)		Coal power capacity with FGD (MWe)
	Lower limit	Upper limit	China	USA	Japan	South Korea	Germany	Poland	United Kingdom	Global
1970	26232.1	96297.2	0	0	0	0	0	0	0	0
1971	26232.1	96297.2	0	0	0	0	0	0	0	0
1972	26232.1	96297.2	0	0	0	0	0	0	0	0
1973	26232.1	96297.2	0	1325	0	0	0	0	0	1325
1974	26232.1	96297.2	0	2146	156	0	0	0	0	2302
1975	26232.1	96297.2	0	3824	581	0	0	0	0	4405
1976	26232.1	96297.2	0	5376	831	0	0	0	0	6207
1977	26232.1	96297.2	0	9867	831	0	0	0	0	10698
1978	26232.1	96297.2	0	14993	831	0	0	0	0	15824
1979	26232.1	96297.2	0	20822	1006	0	680	0	0	22508
1980	26232.1	96297.2	0	27338	1006	0	680	0	0	29024
1981	26232.1	96297.2	0	31575	2006	0	1427	0	0	35008
1982	26232.1	96297.2	0	36848	2162	0	2398	0	0	41408
1983	26232.1	96297.2	0	43068	4374	0	3171	0	0	50613
1984	26232.1	96297.2	0	47941	5099	0	3171	0	0	56811
1985	26232.1	96297.2	0	51667	5699	0	5764	0	0	64305
1986	26232.1	96297.2	0	58894	6355	0	6961	0	0	74547
1987	26232.1	96297.2	0	61746	7109	0	14535	0	0	86810
1988	26232.1	96297.2	0	63645	7284	0	30508	0	0	107374
1989	26232.1	96297.2	0	63645	8159	0	32990	0	0	110981
1990	26232.1	96297.2	0	65677	9409	0	32990	0	0	114513
1991	26232.1	96297.2	560	66748	11024.8	0	33094	215	0	119677
1992	26232.1	96297.2	1270	68904	12074.8	0	34504	215	0	126790
1993	26232.1	96297.2	1270	68904	13449.8	0	34729	625	1320	134052
1994	26232.1	96297.2	1270	73376	15205.8	0	35282	1767	2320	145854
1995	26232.1	96297.2	1620	82689	17561.8	0	37337	2343	4640	164244
1996	26232.1	96297.2	2345	87716	17561.8	500	40674	5278	5960	181998
1997	26232.1	96297.2	2895	89796	19561.8	3000	42041	6386	5960	198185
1998	26232.1	96297.2	3020	92559	22261.8	5725	43751	8446	5960	219142
1999	26232.1	96297.2	4165	95248	22261.8	8725	44706	8901	5960	234139
2000	26232.1	96297.2	6165	95248	25954.8	9725	46536	10315	5960	251054
2001	26232.1	96297.2	6830	97310	26954.8	11100	46486	11315	6353	258649
2002	26232.1	96297.2	8085	99804	30724.8	11600	46866	11850	6353	272553
2003	26232.1	96297.2	8955	99612	32644.8	11600	47728	12695	6353	280318
2004	26232.1	96297.2	18447.5	99532	34885.8	18160	47578	12695	8353	300621
2005	26232.1	96297.2	34116	99732	34885.8	18460	47580	12695	8353	319961
2006	26232.1	96297.2	143236	105522	34885.8	18960	47430	12695	8850	439899
2007	26232.1	96297.2	258177	118299	34885.8	21060	47430	13695	9240	574783
2008	26232.1	96297.2	385603	134338	35785.8	24170	47430	15654	16231	737460
2009	26232.1	96297.2	490798	156040	36385.8	25140	47135	16034	20121	874726
2010	26232.1	96297.2	569238	178746	36385.8	25140	49020	15828	20121	981654

## Sheet: Figure 3
Figure 3
	Retrofit - unit numbers	Retrofit - unit scaling	New build - unit numbers	New build - unit scaling	FBC/IGCC - unit numbers	FBC/IGCC - unit scaling	Annual additions (GWe)
1976	0.118221	0.0529011	0.621442	-0.207436	0	0	1.802
1977	0.0924703	0.125226	0.615254	0.150624	0.0065789	0.00984686	4.566
1978	0.0258149	0.0387518	0.846065	-0.0893688	0	0	5.126
1979	0.179775	0.145374	0.63181	-0.0430414	0	0	6.684
1980	0.0657726	0.0530119	0.847198	0.0340178	0	0	6.516
1981	0.113116	0.0603461	0.777751	0.0487868	0	0	5.984
1982	0.205364	0.00968245	0.756935	-0.0280177	0	0	6.4
1983	0.105123	0.0817318	0.808869	0.00427621	0	0	9.205
1984	0.2115	0.16943	0.529432	0.0896382	0	0	6.198
1985	0.1281	0.0198494	0.765983	-0.0416007	0.0180019	0.0264645	7.876
1986	0.188775	0.0271178	0.726722	0.0462822	0.00460566	0.00649794	10.357
1987	0.652479	-0.0588209	0.262993	-0.00308898	0.0203575	-0.00226025	12.523
1988	0.864839	0.0322399	0.0646527	-0.0197621	0.0116358	0.00687011	20.968
1989	0.156433	-0.0323408	0.523995	-0.238196	0.0375463	0.0114885	4.0385
1990	0.333923	-0.0309263	0.393568	-0.0815161	0.086229	0.073837	4.4512
1991	0.440289	-0.17241	0.276431	-0.015536	0.0776893	0.0176452	6.0948
1992	0.25512	-0.0554457	0.496549	-0.164083	0.0214086	0.00739411	7.498
1993	0.480925	-0.0761465	0.381306	0.00773202	0.0401358	0.0137545	7.755
1994	0.441186	0.183524	0.314765	0.00624441	0.0307171	0.0235644	12.4794
1995	0.424934	0.244868	0.258953	-0.0179549	0.0246288	0.0286621	19.466
1996	0.647135	0.0180527	0.266805	-0.0218706	0.0404253	0.00571138	18.654
1997	0.5321	-0.0922891	0.31203	0.0242649	0.0381669	0.00114898	17.007
1998	0.64132	0.0177014	0.210163	0.0463686	0.06726	0.0171874	22.89
1999	0.394039	0.0898596	0.371837	0.0469914	0.0790304	0.0182429	16.613
2000	0.347598	0.0113778	0.420071	0.153398	0.0478553	0.0197007	18.1405
2001	0.294716	0.0135607	0.465909	0.00574857	0.104648	0.115418	9.738
2002	0.351744	0.0109494	0.469638	0.0635449	0.0694659	0.0346578	15.52
2003	0.108112	-0.0222068	0.561143	0.0835669	0.157876	0.0670953	10.156
2004	0.265388	0.0299695	0.596164	-0.0403096	0.0530842	0.0150848	21.9295
2005	0.225209	-0.0297878	0.550457	-0.057599	0.10146	0.0354877	23.1875
2006	0.227544	-0.107615	0.412955	-0.246522	0.00494312	0.000421757	122.186
2007	0.47918	-0.11414	0.328393	0.0593622	0.00982866	0.00909669	138.275
2008	0.576649	-0.177189	0.228306	0.00279788	0.00973729	0.00532166	166.562
2009	0.501935	-0.0872163	0.346276	0.0416504	0.0129388	0.00998295	141.186
2010	0.378668	-0.119283	0.429269	0.0398067	0.0235515	0.00942175	111.768

## Sheet: Figure 4
Figure 4
	Market share		Capacity
Countries	Delta t (years)	K (-)	Delta t (years)	Log K (MWe)	Adoption (date year)
China	4.4886	0.907847	4.64918	5.78428	1991
Japan	14.3632	0.899568	24.528	4.61374	1974
Germany	5.54593	0.919338	11.347	4.66361	1979
Poland	8.5832	0.474252	10.2192	4.16378	1991
Indonesia	2.15224	0.385574	5.18462	3.61722	1998
Taiwan	9.03366	0.894779	8.69916	4.10411	1992
Turkey	10.7853	0.577632	8.86318	3.7569	1991
Canada	2.5205	0.12691	2.34672	3.28809	1992
Czech Republic	2.65991	0.818647	2.84396	3.8274	1994
Italy	2.95138	0.678656	3.6798	3.77067	1992
Malaysia	2.28941	0.659729	10.3459	3.8571	2002
Thailand	3.78723	0.715306	11.2878	3.53146	1995
Philippines	0.257781	0.426985	0.269958	3.23251	1999
Israel	0.980557	0.14805	1.01264	3.04195	2000
Netherlands	0.423825	0.953929	5.07612	3.55242	1987
Greece	9.12959	0.172743	9.03707	2.95693	2000
Finland	3.08224	0.609187	1.07568	3.44529	1987
Denmark	8.48061	0.704272	10.2911	3.59085	1989
Slovakia	0.317163	0.346414	0.267901	2.64353	1998
Hungary	5.22301	0.803586	5.21687	3.04719	2000
Austria	2.18853	0.946077	1.66834	3.24968	1985
Sweden	8.10951	0.721858	9.19848	2.70351	1985
Belgium	0.346358	0.25527	0.301058	2.69842	1999

## Sheet: Figure 5
Figure 5
Metric	FGD limit	Target	Fuel	Scenario-outcomes
Absolute deployment (GW/decade)	730.6	1.5 DS	Coal CCS	530.44	427.997	338.745	468.168	431.325	270.328	258.637	224.221	349.393	125.121	1023.42	967.094	138.741	95.3802	63.028	167.5	214.726	90.1144	153.555	278.131	46.6045	63.4121	21.6631	1.8018	14.7259	20.3756	31.5568	2.1387	10.8599	0.3593	5.8591	17.0539	0.033
Absolute deployment (GW/decade)	730.6	1.5 DS	Gas CCS	988.99	868.6	783.782	1113.26	885.291	698.294	727.749	651.595	865.611	519.319	1520.98	1360.16	385.416	312.218	251.377	506.899	585.297	305.54	552.906	854.222	10.1968	49.8087	0.6527	53.4211	164.299	40.6181	99.2255	8.3838	110.966	142.225	90.8891	121.701	55.8396
Absolute deployment (GW/decade)	730.6	1.5 DS	BECCS	2465.28	2248.15	824.006	941.546	903.486	583.544	350.145	911.026	1015.33	0.118261	2.9079	12.6698	0.9542	359.541	57.853	259.853	172.624	242.337	35.2689	9.3332	76.4723	97.1995	38.2103
Absolute deployment (GW/decade)	730.6	2 DS	Coal CCS	1114.01	566.68	992.365	970.815	1354.18	1047.24	900.77	890.375	957.458	1143.01	558.841	1296.15	1116.06	71.9507	61.1714	72.7303	15.6915	40.0667	53.326	61.9627	1.8018	6.4326	20.3756	31.5568	21.9806	14.9407	22.0755	34.6598	0.2139	1081.27	80.205	585.093	3.152	822.26	207.968	4060	788.12
Absolute deployment (GW/decade)	730.6	2 DS	Gas CCS	1047.97	698.96	976.172	1065.59	1137.67	1049.74	1016.75	996.264	1043.13	938.959	544.768	1422.43	1417.72	95.2257	76.4988	60.9743	64.2591	159.971	60.4413	114.996	2.7068	76.5591	4.117	47.2885	107.166	144.093	113.327	112.058	140.587	1377.19	688.17	985.124	689.951
Absolute deployment (GW/decade)	730.6	2 DS	BECCS	1691.35	1859.87	2138.45	2083.9	1736.63	1760.68	1804.39	2015.77	1346.05	2198.23	2082.19	6.6665	5.8782	1.1798	45.2109	5.8243	22.4751	14.9823	143.583	2.5038	54.2847	23.1743	0.0366	0.3101	3.3783	65.1688	36.1497
Normalized deployment (GW/decade/$T GDP)	11.0611	1.5 DS	Coal CCS	3.16894	1.52165	1.51535	1.66701	1.9968	1.44605	1.31605	1.30197	1.23118	0.585714	6.23398	6.15983	0.413306	0.321951	0.28277	0.420866	0.512819	0.435389	0.357789	0.801546	0.366798	0.490358	0.175452	0.0172578	0.113995	0.197095	0.307226	0.0271026	0.0835925	0.00278676	0.0456342	0.130896	0.000419936
Normalized deployment (GW/decade/$T GDP)	11.0611	1.5 DS	Gas CCS	5.39467	4.78088	4.63862	7.10549	4.86196	4.46166	4.25353	4.03597	5.46289	3.25441	8.35147	8.61138	2.10579	1.70586	1.37344	2.76954	3.19788	1.67537	2.58422	4.40562	0.100397	0.385164	0.0065933	0.361127	1.27186	0.316408	0.773503	0.0834099	0.854149	1.10311	0.7079	0.934112	0.432267
Normalized deployment (GW/decade/$T GDP)	11.0611	1.5 DS	BECCS	13.3258	12.2182	4.50211	6.46254	6.2013	2.60723	1.04622	5.12689	5.0578	0.000302686	0.0286311	0.097974	0.00963893	2.32184	0.419695	1.67458	1.10953	1.94265	0.223429	0.0273412	0.595613	0.289934	0.210223
Normalized deployment (GW/decade/$T GDP)	11.0611	2 DS	Coal CCS	5.79052	3.09035	4.63693	5.45188	8.49671	5.5053	5.37078	4.98731	4.54131	7.1289	2.91493	6.04562	6.18059	0.553298	0.468363	0.562985	0.0997242	0.307766	0.411052	0.479784	0.0172578	0.0610026	0.197095	0.307226	0.16823	0.114705	0.170726	0.264461	0.00206012	8.17528	0.591878	2.38926	0.0308766	8.09024	2.11805	36.5746	7.77599
Normalized deployment (GW/decade/$T GDP)	11.0611	2 DS	Gas CCS	4.59181	3.56211	4.70833	4.72663	5.02262	4.59323	4.67192	4.46342	4.42991	4.27388	2.66372	6.38163	6.20553	0.732282	0.585718	0.471985	0.408386	1.2288	0.384245	0.783365	0.021232	0.59471	0.0322562	0.370303	0.820205	1.09991	0.876443	0.704824	1.07791	5.48169	4.08655	4.63331	5.1142
Normalized deployment (GW/decade/$T GDP)	11.0611	2 DS	BECCS	7.72645	8.35732	10.3346	9.42778	8.10377	7.91258	7.94732	10.6625	7.09267	9.42231	10.3709	0.0512651	0.0450068	0.0114445	0.287329	0.0266743	0.142882	0.0813128	0.941452	0.0243338	0.354043	0.181471	0.000220857	0.00300645	0.0261268	0.219128	0.12418
